# Supplementary material for: Dissolved organic phosphorus bond-class utilization by Synechococcus
Source: FEMS Microbiol Ecol. 2024 Jul 13;100(9):fiae099. doi: 10.1093/femsec/fiae099 (PMC11319936; doi:10.1093/femsec/fiae099)
Supplement: fiae099_Supplemental_Files [file fiae099_supplemental_files.zip]

Archive with 3 entries (3 files):
- Supplementary data_Table_3_Waggoner_FEMS.xlsx
- Supplementary data_Table_4_Waggoner_FEMS.xlsx
- Supplementary_Data_Waggoner_FEMS.docx
