# Supplementary material for: Dissolved organic phosphorus bond-class utilization by Synechococcus
Source: FEMS Microbiol Ecol. 2024 Jul 13;100(9):fiae099. doi: 10.1093/femsec/fiae099 (PMC11319936; doi:10.1093/femsec/fiae099)
Supplement: fiae099_Supplemental_Files [file fiae099_supplemental_files.zip › Supplementary data_Table_3_Waggoner_FEMS.xlsx]

## Sheet: WH8102
Synechococccus sp. WH8102 Exoproteomics ; Presence of proteins across biological triplicates (1-3) and 2 samplings (A-B)
GenBank: BX569693.1, submitted by Palenik et al., 2003
Accession	GenBank	Description	Score A1	Coverage A1	# Peptides A1	# PSMs A1	Score A2	Coverage A2	# Peptides A2	# PSMs A2	Score A3	Coverage A3	# Peptides A3	# PSMs A3	Score B1	Coverage B1	# Peptides B1	# PSMs B1	Score B2	Coverage B2	# Peptides B2	# PSMs B2	Score B3	Coverage B3	# Peptides B3	# PSMs B3
CAE06570.1	SYNW0055	conserved hypothetical protein [Synechococcus sp. WH 8102]	201.1	18	3	7	236.7	18	3	9	212.7	18	3	6	157.6	13.1	2	4	80.5	18	3	3	106.7	18	3	3
CAE06597.1	ribH SYNW0082	Putative 6,7-dimethyl-8-ribityllumazine synthase or riboflavin synthase beta chain [Synechococcus sp. WH 8102]	108.5	10	2	4	193.6	16.9	3	7	na	na	na	na	95.3	11.9	2	3	197.3	25	5	7	124	21.3	4	5
CAE06600.1	swmA SYNW0085	SwmA-cell surface protein required for swimming motility [Synechococcus sp. WH 8102]	1462	21.6	17	64	2519.7	24.3	19	108	1464.7	15.7	13	37	11965.3	21.6	17	279	10036.4	25.8	19	187	10880.9	25.6	18	217
CAE06671.1	SYNW0156	phosphorylase [Synechococcus sp. WH 8102]	na	na	na	na	na	na	na	na	na	na	na	na	42.3	2.9	2	3	186.9	10.6	9	9	103.7	6.8	5	5
CAE06680.1	SYNW0165	conserved hypothetical [Synechococcus sp. WH 8102]	na	na	na	na	na	na	na	na	na	na	na	na	1049.2	14.4	8	27	1022.6	21.8	14	34	681.2	18.4	12	26
CAE06828.1	SYNW0313	conserved hypothetical protein [Synechococcus sp. WH 8102]	na	na	na	na	na	na	na	na	na	na	na	na	na	na	na	na	29.2	6.3	2	2	na	na	na	na
CAE06841.1	SYNW0326	conserved hypothetical protein [Synechococcus sp. WH 8102]	172.5	10.7	2	4	174.1	10.7	2	4	na	na	na	na	50	13	2	2	106.4	10.7	2	2	96.6	10.7	2	2
CAE06921.1	SYNW0406	hypothetical [Synechococcus sp. WH 8102]	67.1	23.5	6	7	151.8	30.4	8	17	352.3	23	6	12	3569.1	45.6	11	123	3050.8	51.6	14	106	2555.8	50.2	12	95
CAE06933.1	SYNW0418	hypothetical [Synechococcus sp. WH 8102]	na	na	na	na	54.1	3.9	2	2	na	na	na	na	na	na	na	na	na	na	na	na	41.5	3.5	2	2
CAE06935.1	SYNW0420	conserved hypothetical protein [Synechococcus sp. WH 8102]	60.6	4.3	2	2	132.7	9.1	4	6	na	na	na	na	na	na	na	na	62.5	4.8	2	2	75.1	6.3	3	3
CAE07050.1	petF4 SYNW0535	Ferredoxin [Synechococcus sp. WH 8102]	274	30.3	3	10	470.4	30.3	3	18	429	30.3	3	13	657.2	30.3	3	21	423.2	20.2	2	10	324.5	30.3	3	8
CAE07063.1	kaiA SYNW0548	possible circadian clock protein KaiA [UI:98397326] [Synechococcus sp. WH 8102]	na	na	na	na	na	na	na	na	na	na	na	na	na	na	na	na	na	na	na	na	26.5	4.7	2	2
CAE07070.1	SYNW0555	chloroplast outer envelope membrane protein homolog [Synechococcus sp. WH 8102]	na	na	na	na	132	6.8	5	8	72	2.5	2	3	na	na	na	na	119	7	5	5	112.6	7.2	5	5
CAE07124.1	rpiA SYNW0609	putative ribose 5-phosphate isomerase A [Synechococcus sp. WH 8102]	na	na	na	na	na	na	na	na	49	8	2	2	na	na	na	na	na	na	na	na	na	na	na	na
CAE07188.1	cysK1 SYNW0673	O-acetylserine (thiol)-lyase A [Synechococcus sp. WH 8102]	108.4	5.8	2	3	157.1	11.3	4	7	212.6	7.9	3	7	57.1	6.7	2	2	151.2	12.8	4	4	145.4	12.8	4	4
CAE07277.1	SYNW0762	conserved hypothetical [Synechococcus sp. WH 8102]	na	na	na	na	na	na	na	na	na	na	na	na	65.6	3.1	3	3	226.4	8.7	8	8	161.5	7.7	7	7
CAE07344.1	SYNW0829	conserved hypothetical protein [Synechococcus sp. WH 8102]	na	na	na	na	40.5	8.1	2	2	145.2	12.5	2	3	na	na	na	na	na	na	na	na	na	na	na	na
CAE07423.1	SYNW0908	conserved hypothetical protein [Synechococcus sp. WH 8102]	na	na	na	na	na	na	na	na	na	na	na	na	na	na	na	na	57	15.9	2	2	66	21.6	3	3
CAE07468.1	swmB SYNW0953	SwmB-cell surface protein required for swimming motility [Synechococcus sp. WH 8102]	na	na	na	na	na	na	na	na	na	na	na	na	834.4	2.7	9	19	875.9	4.1	20	22	548.7	3.3	13	14
CAE07533.1	SYNW1018	ABC transporter, substrate binding protein, phosphate [Synechococcus sp. WH 8102]	165.9	19.8	6	9	625.5	36.1	11	28	478.3	17.9	6	14	516.4	19.4	6	18	445.9	33.6	10	14	456.9	33	10	14
CAE07588.1	glnA SYNW1073	Glutamine synthetase, glutamate--ammonia ligase [Synechococcus sp. WH 8102]	312.3	15.4	7	14	614.3	24.3	11	24	485.5	11	6	14	340.5	17.1	7	16	311.6	24.7	10	10	359.5	26.9	11	11
CAE07620.1	SYNW1105	conserved hypothetical protein [Synechococcus sp. WH 8102]	61.9	19.3	2	4	125.5	29.6	3	7	104	19.3	2	3	102.9	19.3	2	3	na	na	na	na	na	na	na	na
CAE07728.1	tpx SYNW1213	thioredoxin peroxidase [Synechococcus sp. WH 8102]	na	na	na	na	na	na	na	na	128.5	10.5	3	6	na	na	na	na	70	10.5	3	3	128.3	24.5	4	4
CAE07858.1	petF3 SYNW1343	Ferredoxin [Synechococcus sp. WH 8102]	166.6	18.3	2	8	357.7	18.3	2	14	289.5	18.3	2	8	na	na	na	na	na	na	na	na	na	na	na	na
CAE08048.1	gshR SYNW1533	probable glutathione reductase (NADPH) [Synechococcus sp. WH 8102]	na	na	na	na	96.9	6.4	3	4	na	na	na	na	na	na	na	na	90.2	5.1	2	2	90.8	5.1	2	2
CAE08141.1	SYNW1626	putative nickel-containing superoxide dismutase precursor (NISOD) [Synechococcus sp. WH 8102]	na	na	na	na	na	na	na	na	na	na	na	na	112.6	9.6	2	7	67.5	12.7	3	4	60	9.6	2	2
CAE08274.1	tal SYNW1759	transaldolase [Synechococcus sp. WH 8102]	na	na	na	na	77	4.4	2	3	na	na	na	na	na	na	na	na	na	na	na	na	na	na	na	na
CAE08312.1	futA,sfuA idiA, SYNW1797	putative iron ABC transporter, substrate binding protein [Synechococcus sp. WH 8102]	na	na	na	na	65.6	6.3	3	5	na	na	na	na	na	na	na	na	na	na	na	na	na	na	na	na
CAE08314.1	SYNW1799	conserved hypothetical protein [Synechococcus sp. WH 8102] - PhoX [Kathuria and Martiny, 2011]	na	na	na	na	147.5	2.8	2	4	na	na	na	na	na	na	na	na	37.6	2.2	2	2	na	na	na	na
CAE08523.1	mpeB SYNW2008	C-phycoerythrin class II beta chain [Synechococcus sp. WH 8102]	na	na	na	na	68.8	12.4	2	2	177.1	16.9	3	6	na	na	na	na	42.3	20.8	3	3	49.1	12.4	2	2
CAE08524.1	mpeA SYNW2009	C-phycoerythrin class II alpha chain [Synechococcus sp. WH 8102]	na	na	na	na	na	na	na	na	na	na	na	na	na	na	na	na	105	25.5	2	2	na	na	na	na
CAE08551.1	rnd SYNW2036	putative ribonuclease D [Synechococcus sp. WH 8102]	61.6	10.3	2	4	81.5	13.6	3	4	161.9	13.1	3	5	na	na	na	na	na	na	na	na	na	na	na	na
CAE08643.1	som SYNW2128	possible porin [Synechococcus sp. WH 8102]	209.5	7.7	4	13	277.5	9.2	5	19	309	7.7	4	12	na	na	na	na	386.4	11.8	6	13	629.6	11.8	6	20
CAE08702.1	SYNW2187	putative RND family outer membrane efflux protein [Synechococcus sp. WH 8102]	364	18.1	11	20	781.3	27.7	15	31	489.3	8.7	6	14	615.7	20.6	10	25	519.3	25.2	14	14	509.9	29.1	16	16
CAE08739.1	som SYNW2224	possible porin [Synechococcus sp. WH 8102]	1058.7	29.3	15	44	1971.7	36.9	19	78	1182.1	23	11	30	5134.1	33.3	17	121	2989.9	32.9	16	75	3467	36.9	17	90
CAE08742.1	som SYNW2227	possible porin [Synechococcus sp. WH 8102]	284.5	8.5	5	17	583.5	12.9	7	30	589.5	8.3	5	20	2242.3	16.6	7	65	958.5	23.7	11	33	1216.8	19.3	9	42
CAE08748.1	SYNW2233	conserved hypothetical protein in cyanobacteria [Synechococcus sp. WH 8102]	159.8	46	4	8	361	46	4	12	292.7	31	3	9	217.6	46	4	10	181.5	46	4	5	197.4	46	4	6
CAE08819.1	SYNW2304	possible secreted protease [Synechococcus sp. WH 8102]	na	na	na	na	na	na	na	na	na	na	na	na	na	na	na	na	108.8	2.8	3	3	na	na	na	na
CAE08845.1	SYNW2330	conserved hypothetical protein [Synechococcus sp. WH 8102]	na	na	na	na	na	na	na	na	na	na	na	na	na	na	na	na	48.5	14.4	2	2	44.9	20.3	3	3
CAE08854.1	SYNW2339	conserved hypothetical protein [Synechococcus sp. WH 8102]	na	na	na	na	162	10.5	3	5	112.4	10.5	3	4	na	na	na	na	139.3	16.1	4	4	93.9	16.1	4	4
CAE08873.1	ndk SYNW2358	Nucleoside diphosphate kinase [Synechococcus sp. WH 8102]	na	na	na	na	54.4	16.6	2	3	na	na	na	na	na	na	na	na	71.2	16.6	2	3	51	16.6	2	2
CAE08906.1	SYNW2391	putative alkaline phosphatase [Synechococcus sp. WH 8102] - PhoA	na	na	na	na	204.2	11.6	6	10	113	3.7	2	4	10635.1	61.5	24	225	10066	70	29	194	8699.4	67.7	29	181
CAE08914.1	SYNW2399	conserved hypothetical protein [Synechococcus sp. WH 8102]	na	na	na	na	na	na	na	na	na	na	na	na	na	na	na	na	90	24.2	2	3	na	na	na	na
