# Supplementary material for: Dissolved organic phosphorus bond-class utilization by Synechococcus
Source: FEMS Microbiol Ecol. 2024 Jul 13;100(9):fiae099. doi: 10.1093/femsec/fiae099 (PMC11319936; doi:10.1093/femsec/fiae099)
Supplement: fiae099_Supplemental_Files [file fiae099_supplemental_files.zip › Supplementary data_Table_4_Waggoner_FEMS.xlsx]

## Sheet: 5701
Synechococccus sp. WH5701 Exoproteomics; Presence of proteins across biological triplicates (1-3)
GenBank: BX569693.1, submitted by Palenik et al., 2003
Accession	Gene Name; Uniprot	Description	Score A1	Coverage A1	# Peptides A1	# PSM A1	Score A2	Coverage A2	# Peptides A2	# PSM A2	Score A3	Coverage A3	# Peptides A3	# PSM A3
EAQ74003.1	WH5701_10210	ferredoxin--NADP reductase (FNR) [Synechococcus sp. WH 5701]	36.54	5.45	3	3	na	na	na	na	na	na	na	na
EAQ74441.1	WH5701_07426	dihydrolipoamide dehydrogenase [Synechococcus sp. WH 5701]	188.94	14.11	6	6	222.31	17.63	8	8	177.37	15.15	7	8
EAQ74500.1	WH5701_07721	riboflavin synthase subunit alpha [Synechococcus sp. WH 5701]	na	na	na	na	na	na	na	na	54.32	7.87	2	2
EAQ74833.1	WH5701_11499	ferritin [Synechococcus sp. WH 5701]	na	na	na	na	78.98	11.98	2	2	92.87	11.98	2	2
EAQ74960.1	WH5701_12134	putative iron ABC transporter, substrate binding protein [Synechococcus sp. WH 5701]	185	12.53	3	3	174.01	12.53	3	3	235.8	16.43	5	5
EAQ75086.1	WH5701_08389	hypothetical protein WH5701_08389 [Synechococcus sp. WH 5701]		0			97.66	11.84	3	3	78.57	7.35	2	2
EAQ75288.1	WH5701_00530	possible RND family outer membrane efflux protein [Synechococcus sp. WH 5701]	86.62	3.01	2	2	114.24	5.84	3	3	115.7	7.26	4	4
EAQ75323.1	WH5701_00705	possible porin [Synechococcus sp. WH 5701]	92.55	7.3	4	5	166.09	7.3	4	7	140.87	7.3	4	6
EAQ75324.1	WH5701_00710	possible porin [Synechococcus sp. WH 5701]	205.05	11.79	6	7	219.12	10.5	5	8	208.21	9.58	5	7
EAQ75554.1	WH5701_01860	hypothetical protein WH5701_01860 [Synechococcus sp. WH 5701]	198.31	12.28	5	5	286.01	15.64	7	9	235.22	19.21	9	9
EAQ75567.1	WH5701_01925	substrate-binding protein [Synechococcus sp. WH 5701]	na	na	na	na	na	na	na	na	186.02	11.79	4	4
EAQ75607.1	WH5701_02139	alkaline phosphatase [Synechococcus sp. WH 5701]	4288.33	38.92	21	136	3968.31	38.92	21	121	5417.55	37.6	21	164
EAQ75627.1	WH5701_02239	putative arylsulfatase [Synechococcus sp. WH 5701]	251.34	11.95	6	10	357.63	10.85	5	11	308.99	13.24	7	12
EAQ75702.1	WH5701_02614	ABC transporter, substrate binding protein, phosphate [Synechococcus sp. WH 5701]	na	na	na	na	65.97	9.82	2	2	na	na	na	na
EAQ75765.1	WH5701_02929	soluble hydrogenase small subunit [Synechococcus sp. WH 5701]	142.36	8.09	3	4	116.9	11.23	4	6	131.82	11.23	4	5
EAQ75800.1	ribH WH5701_03104	riboflavin synthase subunit beta [Synechococcus sp. WH 5701]	290.65	20.86	4	10	416.13	20.86	4	15	414.06	42.33	7	17
EAQ75880.1	WH5701_03504	formamidase [Synechococcus sp. WH 5701]	156.84	10.87	5	7	212.16	7.73	3	7	177.8	10.87	5	7
EAQ75984.1	WH5701_14296	hypothetical protein WH5701_14296 [Synechococcus sp. WH 5701]	247.48	31.39	6	8	302.17	28.25	5	8	321.86	31.39	6	11
EAQ76083.1	WH5701_14791	superoxide dismutase [Synechococcus sp. WH 5701]	1133.71	34.17	5	29	1149.77	34.17	5	30	1289.67	39.7	6	32
EAQ76101.1	pepA WH5701_14881	leucyl aminopeptidase [Synechococcus sp. WH 5701]	97.4	6.11	2	2	88.28	6.11	2	2	156.77	7.54	3	3
EAQ76128.1	WH5701_15016	Ferredoxin (2Fe-2S) [Synechococcus sp. WH 5701]	466.82	30.3	3	17	507.6	30.3	3	20	545.73	30.3	3	18
EAQ76272.1	WH5701_15736	hypothetical protein WH5701_15736 [Synechococcus sp. WH 5701]	81.27	19.44	4	4	138.16	19.44	4	5	85.7	19.44	4	4
EAQ76317.1	WH5701_15961	possible protein phosphatase 2C [Synechococcus sp. WH 5701]	334.05	23.81	5	9	321.95	19.05	4	10	431.4	27.71	6	11
EAQ76525.1	WH5701_04620	arylsulfatase [Synechococcus sp. WH 5701]	72.41	4.4	2	2	77.97	4	2	3	79.68	6	3	3
EAQ76544.1	WH5701_04715	ABC-type nitrate/nitrite transport system substrate-binding protein [Synechococcus sp. WH 5701]	97.52	5.5	2	2	102.57	8.03	3	3	133.3	9.63	4	4
